# Supplementary material for: Microbiological and Physicochemical Evaluation of Hydroxypropyl Methylcellulose (HPMC) and Propolis Film Coatings for Cheese Preservation
Source: Molecules. 2024 Apr 24;29(9):1941. doi: 10.3390/molecules29091941 (PMC11085808; doi:10.3390/molecules29091941)
Supplement: Supplementary file 1 [file molecules-29-01941-s001.zip]

Archive with 1 entries (1 files):
- molecules-2938999-supplementary.pdf
